# Supplementary material for: In Vitro and In Vivo Synergism of Fosfomycin in Combination with Meropenem or Polymyxin B against KPC-2-Producing Klebsiella pneumoniae Clinical Isolates
Source: Antibiotics (Basel). 2023 Jan 23;12(2):237. doi: 10.3390/antibiotics12020237 (PMC9952190; doi:10.3390/antibiotics12020237)
Supplement: Supplementary file 1 [file antibiotics-12-00237-s001.zip]

Archive with 1 entries (1 files):
- antibiotics-2168058-supplementary.pdf
